# Supplementary material for: Gravity induces asymmetric Ca2+ spikes in the root cap in the early stage of gravitropism
Source: Plant Signal Behav. 2022 Jan 13;17(1):2025325. doi: 10.1080/15592324.2021.2025325 (PMC9176234; doi:10.1080/15592324.2021.2025325)
Supplement: Supplemental Material [file KPSB_A_2025325_SM5568.zip]

Archive with 4 entries (4 files):
- Supplemental video 1.avi
- Supplemental video 2.avi
- Supplemental video 3.avi
- Supplemental video 4.avi
